# Supplementary material for: Gut Microbiota Patterns in Patients with Non-Alcoholic Fatty Liver Disease: A Comprehensive Assessment Using Three Analysis Methods
Source: Int J Mol Sci. 2023 Oct 17;24(20):15272. doi: 10.3390/ijms242015272 (PMC10607775; doi:10.3390/ijms242015272)
Supplement: Supplementary file 1 [file ijms-24-15272-s001.zip]

Archive with 1 entries (1 files):
- ijms-2590119-supplementary.pdf
